# Supplementary material for: AUXIN RESPONSE FACTOR 18–HISTONE DEACETYLASE 6 module regulates floral organ identity in rose (Rosa hybrida)
Source: Plant Physiol. 2021 Mar 17;186(2):1074–87. doi: 10.1093/plphys/kiab130 (PMC8195501; doi:10.1093/plphys/kiab130)
Supplement: kiab130_Supplementary_Data [file kiab130_supplementary_data.zip]

Archive with 7 entries (7 files):
- pp.00103.2021-s08.pdf
- pp.00103.2021-s02.xlsx
- pp.00103.2021-s03.xlsx
- pp.00103.2021-s04.xlsx
- pp.00103.2021-s05.docx
- pp.00103.2021-s06.xlsx
- pp.00103.2021-s07.xlsx
