# Supplementary material for: AUXIN RESPONSE FACTOR 18–HISTONE DEACETYLASE 6 module regulates floral organ identity in rose (Rosa hybrida)
Source: Plant Physiol. 2021 Mar 17;186(2):1074–87. doi: 10.1093/plphys/kiab130 (PMC8195501; doi:10.1093/plphys/kiab130)
Supplement: kiab130_Supplementary_Data [file kiab130_supplementary_data.zip › pp.00103.2021-s02.xlsx]

## Sheet: Sheet1
Table S1. Auxin efflux carrier gene families from rose transcriptomic database.
Gene ID	Annotation	Sequence information from NCBI [Rosa chinensis]
ARHL12440	AtPIN1, Auxin efflux carrier family protein	Probable auxin efflux carrier component 1c, XP_024173261.1
ARHL05865	AtPIN3, Auxin efflux carrier family protein	Auxin efflux carrier component 3-like, XP_024193331.1
ARHL01838	AtPILS1, Auxin efflux carrier family protein	Putative membrane transport protein, PRQ19431.1
ARHL16576	AtPILS2, Auxin efflux carrier family protein	Protein PIN-LIKES 2, XP_024193995.1
ARHL22791	AtPILS3, Auxin efflux carrier family protein	Protein PIN-LIKES 3-like, XP_024173579.1
ARHL18978	AtPILS6, Auxin efflux carrier family protein	Protein PIN-LIKES 6, XP_024188547.1
ARHL25031	AtPILS7, Auxin efflux carrier family protein	Protein PIN-LIKES 7 isoform X2, XP_024180006.1
Note: Data from Rose Flower Transcriptome Database (http://bioinfo.bti.cornell.edu/cgi-bin/rose_454/index.cgi) and NCBI (https://www.ncbi.nlm.nih.gov/).
