# Supplementary material for: AUXIN RESPONSE FACTOR 18–HISTONE DEACETYLASE 6 module regulates floral organ identity in rose (Rosa hybrida)
Source: Plant Physiol. 2021 Mar 17;186(2):1074–87. doi: 10.1093/plphys/kiab130 (PMC8195501; doi:10.1093/plphys/kiab130)
Supplement: kiab130_Supplementary_Data [file kiab130_supplementary_data.zip › pp.00103.2021-s03.xlsx]

## Sheet: Sheet1
Table S2. Auxin response factors from rose transcriptomic database.
Gene ID	Annotation	Sequence information from NCBI [Rosa chinensis]
ARHL39903	AtARF1, Auxin response factor	Auxin response factor 1, XP_024170667.1
ARHL42640	AtARF2, Auxin response factor	Auxin response factor 2, XP_024168835.1
ARHL33423	AtARF4, Auxin response factor	Auxin response factor 4 isoform X1, XP_024159870.1
ARHL14501	AtARF6, Auxin response factor	Auxin response factor 6, XP_024199387.1
ARHL55961	AtARF9, Auxin response factor	Auxin response factor 9, XP_024172879.1
ARHL06399	AtARF10, Auxin response factor	Auxin response factor 18, XP_024160911.1
ARHL09179	AtARF17, Auxin response factor	Auxin response factor 17, XP_024174267.1
ARHL04712	AtARF19, Auxin response factor	Auxin response factor 19-like, XP_024193102.1
Note: Data from Rose Flower Transcriptome Database (http://bioinfo.bti.cornell.edu/cgi-bin/rose_454/index.cgi) and NCBI (https://www.ncbi.nlm.nih.gov/).
