# Supplementary material for: AUXIN RESPONSE FACTOR 18–HISTONE DEACETYLASE 6 module regulates floral organ identity in rose (Rosa hybrida)
Source: Plant Physiol. 2021 Mar 17;186(2):1074–87. doi: 10.1093/plphys/kiab130 (PMC8195501; doi:10.1093/plphys/kiab130)
Supplement: kiab130_Supplementary_Data [file kiab130_supplementary_data.zip › pp.00103.2021-s04.xlsx]

## Sheet: Sheet1
Table S3. Proteins putatively interacting with RhARF18.
No.	Sequence information of NCBI [Rosa chinensis]	Individual isolations
1	PREDICTED: Rosa chinensis transcription factor MYB114-like (LOC112186121), mRNA	4
2	PREDICTED: Rosa chinensis 2-oxoglutarate-dependent dioxygenase AOP2-like (LOC112165434), mRNA	2
3	PREDICTED: Rosa chinensis 2-oxoisovalerate dehydrogenase subunit alpha 2, mitochondrial-like (LOC112189691), mRNA	2
4	PREDICTED: Rosa chinensis elongation factor 2 (LOC112164817), mRNA	2
5	PREDICTED: Rosa chinensis histone deacetylase 6 (LOC112176328), mRNA	2
6	PREDICTED: Rosa chinensis probable GTP diphosphokinase RSH2, chloroplastic (LOC112185347), mRNA	2
7	PREDICTED: Rosa chinensis purple acid phosphatase 15-like (LOC112172059), mRNA	2
8	PREDICTED: Rosa chinensis purple acid phosphatase 4-like (LOC112196824), mRNA	2
9	PREDICTED: Rosa chinensis serine/threonine-protein phosphatase PP1 isozyme 4 (LOC112182849), mRNA	2
10	PREDICTED: Rosa chinensis transcription initiation factor TFIID subunit 9 (LOC112183819), mRNA	2
11	PREDICTED: Rosa chinensis uncharacterized LOC112188034 (LOC112188034), mRNA	2
12	PREDICTED: Rosa chinensis 1-aminocyclopropane-1-carboxylate oxidase homolog 11-like (LOC112197517), mRNA	1
13	PREDICTED: Rosa chinensis 26S proteasome regulatory subunit 4 homolog A (LOC112170183), mRNA	1
14	PREDICTED: Rosa chinensis 40S ribosomal protein Sa-2-like (LOC112180019), mRNA	1
15	PREDICTED: Rosa chinensis acyltransferase-like protein At1g54570, chloroplastic (LOC112192766), mRNA	1
16	PREDICTED: Rosa chinensis acyltransferase-like protein At3g26840, chloroplastic (LOC112187299), transcript variant X2, mRNA	1
17	PREDICTED: Rosa chinensis aldehyde dehydrogenase family 7 member A1 (LOC112187805), mRNA	1
18	PREDICTED: Rosa chinensis amidophosphoribosyltransferase, chloroplastic-like (LOC112172750), mRN	1
19	PREDICTED: Rosa chinensis anthranilate phosphoribosyltransferase (LOC112198000), mRNA	1
20	PREDICTED: Rosa chinensis argininosuccinate synthase, chloroplastic-like (LOC112177116), mRNA	1
21	PREDICTED: Rosa chinensis ATP-dependent zinc metalloprotease FTSH, chloroplastic (LOC112173454), mRNA	1
22	PREDICTED: Rosa chinensis beta-adaptin-like protein A (LOC112172119), mRNA	1
23	PREDICTED: Rosa chinensis biotin carboxylase 1, chloroplastic (LOC112199879), mRNA	1
24	PREDICTED: Rosa chinensis fructose-bisphosphate aldolase 1, cytoplasmic-like (LOC112195180), mRNA	1
25	PREDICTED: Rosa chinensis gamma-interferon-inducible lysosomal thiol reductase (LOC112166907), mRNA	1
26	PREDICTED: Rosa chinensis GDP-L-galactose phosphorylase 2 (LOC112201755), mRN	1
27	PREDICTED: Rosa chinensis glucose-6-phosphate isomerase, cytosolic (LOC112173694), mRNA	1
28	PREDICTED: Rosa chinensis glyoxylate/hydroxypyruvate reductase HPR3-like (LOC112173089), mRNA	1
29	PREDICTED: Rosa chinensis G-type lectin S-receptor-like serine/threonine-protein kinase At4g27290 (LOC112164607), mRNA	1
30	PREDICTED: Rosa chinensis histone-lysine N-methyltransferase, H3 lysine-9 specific SUVH1-like (LOC112192455), mRNA	1
31	PREDICTED: Rosa chinensis hypersensitive-induced response protein 1 (LOC112175670), transcript variant X4, mRNA	1
32	PREDICTED: Rosa chinensis importin subunit alpha-1-like (LOC112197477), mRNA	1
33	PREDICTED: Rosa chinensis iron-sulfur assembly protein IscA, chloroplastic (LOC112183310), mRNA	1
34	PREDICTED: Rosa chinensis lipase-like (LOC112188020), mRNA	1
35	PREDICTED: Rosa chinensis monooxygenase 2 (LOC112176116), transcript variant X2, mRNA	1
36	PREDICTED: Rosa chinensis NADH dehydrogenase [ubiquinone] iron-sulfur protein 1, mitochondrial (LOC112192188), mRNA	1
37	PREDICTED: Rosa chinensis pectin acetylesterase 12-like (LOC112192082), mRNA	1
38	PREDICTED: Rosa chinensis probable beta-1,3-galactosyltransferase 2 (LOC112190478), mRNA	1
39	PREDICTED: Rosa chinensis probable bifunctional methylthioribulose-1-phosphate dehydratase/enolase-phosphatase E1 1 (LOC112166229), mRNA	1
40	PREDICTED: Rosa chinensis probable endo-1,3(4)-beta-glucanase ARB_01444 (LOC112187297), mRNA	1
41	PREDICTED: Rosa chinensis probable plastid-lipid-associated protein 4, chloroplastic (LOC112177976), mRNA	1
42	PREDICTED: Rosa chinensis probable protein S-acyltransferase 23 (LOC112172316), mRNA	1
43	PREDICTED: Rosa chinensis probable UDP-arabinopyranose mutase 5 (LOC112193043), transcript variant X2, mRNA	1
44	PREDICTED: Rosa chinensis probable xyloglucan endotransglucosylase/hydrolase protein 23 (LOC112200779), mRNA	1
45	PREDICTED: Rosa chinensis putative methyltransferase DDB_G0268948 (LOC112167237), mRNA	1
46	PREDICTED: Rosa chinensis putative UDP-glucose flavonoid 3-O-glucosyltransferase 3 (LOC112190996), m	1
47	PREDICTED: Rosa chinensis regulator of MON1-CCZ1 complex (LOC112192417), mRNA	1
48	PREDICTED: Rosa chinensis serine carboxypeptidase-like 18 (LOC112174648), mRNA	1
49	PREDICTED: Rosa chinensis trafficking protein particle complex subunit 5 (LOC112189111), mRNA	1
50	PREDICTED: Rosa chinensis uncharacterized LOC112167328 (LOC112167328), mRNA	1
51	PREDICTED: Rosa chinensis uncharacterized LOC112169782 (LOC112169782), mRNA	1
52	PREDICTED: Rosa chinensis uncharacterized LOC112187131 (LOC112187131), mRNA	1
