# Supplementary material for: AUXIN RESPONSE FACTOR 18–HISTONE DEACETYLASE 6 module regulates floral organ identity in rose (Rosa hybrida)
Source: Plant Physiol. 2021 Mar 17;186(2):1074–87. doi: 10.1093/plphys/kiab130 (PMC8195501; doi:10.1093/plphys/kiab130)
Supplement: kiab130_Supplementary_Data [file kiab130_supplementary_data.zip › pp.00103.2021-s06.xlsx]

## Sheet: Sheet1
Table S5. RPD3/HDA1 gene family members from rose transcriptomic database.
Gene ID	Annotation	Sequence information from NCBI [Rosa chinensis]
ARHL02445	Histone deacetylase 2	Histone deacetylase 2, XR_002925795.1
ARHL09507	Histone deacetylase 6	Histone deacetylase 6, XM_024314193.1
ARHL12944	Histone deacetylase 8	Histone deacetylase 8, XM_024301995.1
ARHL51514	Histone deacetylase 9	Histone deacetylase 9, XM_024317603.1
ARHL03067	Histone deacetylase 14	Histone deacetylase 14, XM_024322324.1
ARHL16073	Histone deacetylase 15	Histone deacetylase 15, XM_024315209.1
ARHL35496	Histone deacetylase 19	Histone deacetylase 19, XM_024307409.1
Note: Data from Rose Flower Transcriptome Database (http://bioinfo.bti.cornell.edu/cgi-bin/rose_454/index.cgi) and NCBI (https://www.ncbi.nlm.nih.gov/).
