# Supplementary material for: AUXIN RESPONSE FACTOR 18–HISTONE DEACETYLASE 6 module regulates floral organ identity in rose (Rosa hybrida)
Source: Plant Physiol. 2021 Mar 17;186(2):1074–87. doi: 10.1093/plphys/kiab130 (PMC8195501; doi:10.1093/plphys/kiab130)
Supplement: kiab130_Supplementary_Data [file kiab130_supplementary_data.zip › pp.00103.2021-s07.xlsx]

## Sheet: Sheet1
Table S6. List of primers used.
Primers	Sequence (5’→ 3’)
For quantitative RT-PCR analysis
RhPILS1-RT-qPCR-F	TTGCTTCGCTATCGCTTACG
RhPILS1-RT-qPCR-R	GTTGCTGTTTCGGTACTCAGG
ARHL12440-RT-qPCR-F	TTCCCATTCCCCTCTCACCC
ARHL12440-RT-qPCR-R	CATGGCCACGTATAGCGGAA
ARHL05865-RT-qPCR-F	GGCTGCGCTTCCACAAGG
ARHL05865-RT-qPCR-R	CGAACTGGCCGACCTTCATTC
ARHL01838-RT-qPCR-F	TCACCCAATTGTTCGGAGC
ARHL01838-RT-qPCR-R	TTGCTTGAATGAGATGCTTTGTAG
ARHL16576-RT-qPCR-F	TTAGTTATCGTGCTTAATATGTGCCA
ARHL16576-RT-qPCR-R	GCTGCAAACTTCTGGTGTCAATA
ARHL18978-RT-qPCR-F	CACCGTGAACTGAGAGGAGC
ARHL18978-RT-qPCR-R	AGCAATAACACTAACACCCCGT
ARHL25031-RT-qPCR-F	AACCCAGCTGTTTGATGTCG
ARHL25031-RT-qPCR-R	CTCTTGCGTGCGAATCTGTAA
RhARF18-RT-qPCR-F	ACAAGACTGGTCCTTTGAGCA
RhARF18-RT-qPCR-R	AGTTCGGTATCCCATTTCTCCT
RhHDA6-RT-qPCR-F	CAAGTGTTCCCCCATACCGT
RhHDA6-RT-qPCR-R	ACAAAGGCACCACTCTCCTG
ARHL02445-RT-qPCR-F	AGGCTGCCAATTTCTTTTCACA
ARHL02445-RT-qPCR-R	AAGGAAGGGTTGGCATTGCT
ARHL12944-RT-qPCR-F	TATTACCCTGAGGACGCGCA
ARHL12944-RT-qPCR-R	GACAGAATTCTACAAGGTACCACA
ARHL51514-RT-qPCR-F	TTGGGGTTTGAGTCGAGACG
ARHL51514-RT-qPCR-R	GAGCTCCCCAAAACCCTTGA
ARHL03067-RT-qPCR-F	TGGTGGTCGATGCGTGTTT
ARHL03067-RT-qPCR-R	GGGTTGTCAAACGTAGACGC
ARHL16073-RT-qPCR-F	CATGCCCATGTGAAGCGAAA
ARHL16073-RT-qPCR-R	GAGCTAAAGATGGTTGATTGTTCCA
ARHL35496-RT-qPCR-F	CGCGATATTGGGTACGGGAA
ARHL35496-RT-qPCR-R	AAGCAACCAAGCCTATCCCC
RhAG-RT-qPCR-F	GGGCATGGAAGCTACGAGA
RhAG-RT-qPCR-R	AAATCTGGTCATGGCGCGAG
RhGH3-RT-qPCR-F	AAGCATTTTAGCCCTTCATTACCGC
RhGH3-RT-qPCR-R	GTTGACTTCTTCCCCGTCGGTG
RhUBI2-RT-qPCR-F	GCCCTGGTGCGTTCCCAACTG
RhUBI2-RT-qPCR-R	CCTGCGTGTCTGTCCGCATTG
For semi-quantitative RT-PCR analysis
RhPILS1-RT-F	GCTGCTATCCCGCTTCTTACT
RhPILS1-RT-R	TGCTGTTTCGGTACTCAGGC
RhGH3-RT-F	AGATTCGTGTGGTGAAGAGC
RhGH3-RT-R	GTGAACAAACATCTCCGAAAG
RhARF1-RT-F	ACAAGGCAAGCCAGATT
RhARF1-RT-R	CATTCAAGCAACCACCA
RhARF2-RT-F	GATTGGTCCAGATTTGAGCG
RhARF2-RT-R	CATTATTCCTGCCGTCGTT
RhARF4-RT-F	TCCTTCTCAACTTCAACCCTC
RhARF4-RT-R	TCTCCACCACATCACCCAC
RhARF6-RT-F	GAGTTGGCAGCGATAGTGATT
RhARF6-RT-R	AAAAAGGGTCGAAAGAGATGC
RhARF9-RT-F	TGTGCGAAGTGGTGGAGTC
RhARF9-RT-R	CCATGTGCCCTTGTGGAAA
RhARF17-RT-F	TGGTGCCAAGGTTGAAGAG
RhARF17-RT-R	GACATAGCTGCCACAAGTAG
RhARF18-RT-F	TTTGAGGAGGGAGTGGTAGT
RhARF18-RT-R	TTGAGTGCTCTGTTCTGGGT
RhARF19-RT-F	AGCATTTGGTCGCTCTTAGTC
RhARF19-RT-R	CTCCGGGTTTATGATCTTCAC
For clone
RhPILS1-CDS-F	TGGAATTATTGAGTCATCAATGC
RhPILS1-CDS-R	GCATTTAATGCAAAACCCTCACTA
RhARF1-CDS-F	ATGGCGCTCTCGGCTTCA
RhARF1-CDS-R	TCAATATGCCGTCCCCATAATAG
RhARF2-CDS-F	ATGACGTCATCGGAGGTTTCG
RhARF2-CDS-R	TCACTGAGACTTCCCCTCTCTTG
RhARF4-CDS-F	ATGGAATTTGATCTGAACCATGC
RhARF4-CDS-R	TCAGACCCTAATTGCTGTTGGAG
RhARF6-CDS-F	ATGAGGCTCTCTTCTGCTGGC
RhARF6-CDS-R	TCAGTACTCGAGTGATCCCACCG
RhARF9-CDS-F	ATGATGACGAATCAAGCAGGGT
RhARF9-CDS-R	TTAATCCGAACTTGTTACTGTCCCT
RhARF17-CDS-F	ATGCCTCCCAATTCTCACCG
RhARF17-CDS-R	TTACAAAGTACAAGCTTCAACAGCTG
RhARF18-CDS-F	ATGAAGGACATGGAGAAAAGCTTG
RhARF18-CDS-R	CTAAGCAAATATGCTCAAAGGACCA
RhARF18-5’UTR-F	TTTGAGGAGGGAGTGGTA
RhARF18-5’UTR-R	GTGCTCTGTTCTGGGTTT
RhARF19-CDS-F	ATGAAGCAGCCGGCGAAC
RhARF19-CDS-R	CTAGGCATTTCCACCGTCCG
RhHDA6-CDS-F	ATGGACTCAAGCGGAGCTTCG
RhHDA6-CDS-R	ACAACACGGAGGATGATCTTCG
RhHDA6-3’UTR-F	CAAGTGTTCCCCCATACCGT
RhHDA6-3’UTR-R	AGAAGGGTTAACTCTGCACATTG
For TRV vector construction
TRV1-ex-F	TTACAGGTTATTTGGGCTAG
TRV1-ex-R	CCGGGTTCAATTCCTTATC
TRV2-ex-F	TGGGAGATGATACGCTGTT
TRV2-ex-R	CCTAAAACTTCAGACACG
RhPILS1-silencing-F1	TACGAATTCTGAGTCATCAATGCCAGGG
RhPILS1-silencing-R1	CTGTTTCGGT ACCTTTCCTC CTCAAAA
RhPILS1-silencing-F2	TGAGGAGGAAAGGTACCGAAACAGCAA
RhPILS1-silencing-R2	CAGCTCGAGGCATTTAATG CAAAACCCT
RhARF18-silencing-F	aaggttaccgaattctctagaTTTGAGGAGGGAGTGGTAGTAGTAGTG
RhARF18-silencing-R	gggacatgcccgggcctcgagGTGCTCTGTTCTGGGTTTGAATG
RhHDA6-silencing-F	gtgagtaaggttaccgaattcCAAGTGTTCCCCCATACCGTAA
RhHDA6-silencing-R	cgtgagctcggtaccggatccAGAAGGGTTAACTCTGCACATTGC
For in situ hybridization
RhAG-Sp6	GATTTAGGTGACACTATAGAATGCTGAATTAGATCCAAGAAGAATGA
RhAG-T7	TGTAATACGACTCACTATAGGGGGTTTCTGCTTAACTCCTACTT
RhARF18-Sp6	GATTTAGGTGACACTATAGAATGCTTTTGAGGAGGGAGTGGTA
RhARF18-T7	TGTAATACGACTCACTATAGGGGTGCTCTGTTCTGGGTTT
For transactivation assay
pGBKT7-RhARF18-F	tcagaggaggacctgcatatgATGAAGGACATGGAGAAAAGCTTG
pGBKT7-RhARF18-R1	atcggtcgggggggcgtcgacAGCAAATATGCTCAAAGGACCAG
pGBKT7-RhARF18-R2	atgcggccgctgcaggtcgacAGCAAATATGCTCAAAGGACCAG
pGBKT7-VP16-F1	aattcccggggatccgtcgacGCCCCCCCGACCGATGTC
pGBKT7-VP16-F2	aattcccggggatccgtcgacCTGCCCCCCCGACCGATG
pGBKT7-VP16-R	ctagttatgcggccgctgcagCTACCCACCGTACTCGTCAATTC
For yeast two-hybrid system
pGADT7-RhHDA6-F	ggccagtgaattccacccgggATGGACTCAAGCGGAGCTTCG
pGADT7-RhHDA6-R	acgattcatctgcagctcgagACAACACGGAGGATGATCTTCG
For EMSA
pGEX-RhARF18-F	gatctggttccgcgtggatccATGAAGGACATGGAGAAAAGCTTG
pGEX-RhARF18-R	ctcgagtcgacccgggaattcCTAAGCAAATATGCTCAAAGGACCA
5'Biotin-proRhAG-F	Bio-AAAACTGGACGGTTGATGGACCCTGAATCAAATGAGT
5'Biotin-proRhAG-R	Bio-ACTCATTTGATTCAGGGTCCATCAACCGTCCAGTTTT
proRhAG-cold-F	AAAACTGGACGGTTGATGGACCCTGAATCAAATGAGT
proRhAG-cold-R	ACTCATTTGATTCAGGGTCCATCAACCGTCCAGTTTT
proRhAG-mutant-F	AAAACTGGACGGTTGTTTTTTTCTGAATCAAATGAGT
proRhAG-mutant-R	ACTCATTTGATTCAGAAAAAAACAACCGTCCAGTTTT
For dual-luciferase assay
pGreenSK-RhARF1-F	agaactagtggatcccccgggATGGCGCTCTCGGCTTCA
pGreenSK-RhARF1-R	ggtaccgggccccccctcgagTCAATATGCCGTCCCCATAATAG
pGreenSK-RhARF2-F	agaactagtggatcccccgggATGACGTCATCGGAGGTTTCG
pGreenSK-RhARF2-R	ggtaccgggccccccctcgagTCACTGAGACTTCCCCTCTCTTG
pGreenSK-RhARF4-F	agaactagtggatcccccgggATGGAATTTGATCTGAACCATGC
pGreenSK-RhARF4-R	ggtaccgggccccccctcgagTCAGACCCTAATTGCTGTTGGAG
pGreenSK-RhARF6-F	agaactagtggatcccccgggATGAGGCTCTCTTCTGCTGGC
pGreenSK-RhARF6-R	ggtaccgggccccccctcgagTCAGTACTCGAGTGATCCCACCG
pGreenSK-RhARF9-F	agaactagtggatcccccgggATGATGACGAATCAAGCAGGGT
pGreenSK-RhARF9-R	ggtaccgggccccccctcgagTTAATCCGAACTTGTTACTGTCCCT
pGreenSK-RhARF17-F	agaactagtggatcccccgggATGCCTCCCAATTCTCACCG
pGreenSK-RhARF17-R	ggtaccgggccccccctcgagTTACAAAGTACAAGCTTCAACAGCTG
pGreenSK-RhARF18-F	agaactagtggatcccccgggATGAAGGACATGGAGAAAAGCTTG
pGreenSK-RhARF18-R	ggtaccgggccccccctcgagCTAAGCAAATATGCTCAAAGGACCA
pGreenSK-RhARF19-F	agaactagtggatcccccgggATGAAGCAGCCGGCGAAC
pGreenSK-RhARF19-R	ggtaccgggccccccctcgagCTAGGCATTTCCACCGTCCG
pGreenLUC-proRhAG-F	gtcgacggtatcgataagcttTGTCTTTACGACCCTCCAATCAG
pGreenLUC-proRhAG-R	tgtttttggcgtcttccatggAGTTGCAGCTGAGAGTCATCAATC
For BiFC assay
SPYCE-RhHDA6-F	tggcgcgccactagtggatccATGGACTCAAGCGGAGCTTCG
SPYCE-RhHDA6-R	gtacatcccgggagcggtaccACAACACGGAGGATGATCTTCG
SPYNE-RhARF18-F	cccaggcctactagtggatccATGAAGGACATGGAGAAAAGCTTG
SPYNE-RhARF18-R	ctcctacccgggagcggtaccCTAAGCAAATATGCTCAAAGGACCA
For Co-IP assay
pSuper1300-RhARF18-MYC-F	ctgcaggggcccggggtcgacATGAAGGACATGGAGAAAAGCTTG
pSuper1300-RhARF18-MYC-R	catggtaccggatccactagtAGCAAATATGCTCAAAGGACCAG
For ChIP assay
proRhAG-ChIP-F1	GACGGTTGATGGACCCTGAAT
proRhAG-ChIP-R1	AAGCAAGGGGGACTCAGAGA
proRhAG-ChIP-F2	CTCTGAGTCCCCCTTGCTTC
proRhAG-ChIP-R2	GTGAGGCACTGAAGATTGGA
proRhAG-ChIP-F3	TCCAATCTTCAGTGCCTCAC
proRhAG-ChIP-R3	TTGCTGATCTAGCTGTGGAGC
proRhAG-ChIP-F4	TTCATGTTTTTAGCTCCACAGC
proRhAG-ChIP-R4	GCATGGTGTTACACTACAACTAGC
proRhAG-ChIP-F5	GCTAGTTGTAGTGTAACACCATGC
proRhAG-ChIP-R5	AGTTGCAGCTGAGAGTCATCAA
For subcellular localization
pSuper1300-RhARF18-GFP-F	tagtctagaaagcttctgcagATGAAGGACATGGAGAAAAGCTTG
pSuper1300-RhARF18-GFP-R	gcccttgctcaccatggtaccAGCAAATATGCTCAAAGGACCAG
pSuper1300-RhHDA6-GFP-F	ctgcaggggcccggggtcgacATGGACTCAAGCGGAGCTTCG
pSuper1300-RhHDA6-GFP-R	catggtaccggatccactagtACAACACGGAGGATGATCTTCG
